# Supplementary material for: Sugars in peach fruit: a breeding perspective
Source: Hortic Res. 2016 Jan 20;3:15067–. doi: 10.1038/hortres.2015.67 (PMC4720000; doi:10.1038/hortres.2015.67)
Supplement: Supplementary Table S1 [file hortres201567-s1.xls]

## Sheet: Peaches
Cultivar	type			SSC	Total sugar	Sucrose	Glucose	Fructose	Sorbitol	Firmness (N)	Ref
	flesh color	texture	pit adhesion	(°Brix)	mg/g FW or DW*
Autumn Flame	Y	M	F	12.0 ± 1.7	nr	nr	nr	nr	nr	8.8 – 12.3	29
Brittney Lane	Y	M	C	10.7 ± 0.9
Country Sweet	Y	M	C	11.2 ± 1.4
Diamond Princess	Y	M	F	10.0 ± 1.8
Elegant Lady	Y	M	F	14.0 ± 1.4
July Flame	Y	M	F	11.1 ± 0.6
Kaweah	Y	M	F	10.0 ± 1.1
May Sweet	Y	M	C	11.5 ± 0.9
O’Henry	Y	M	F	12.4 ± 0.3
Rich May	Y	M	C	10.6 ± 0.4
Saturn	W	M	F	11.9 ± 1.3
Snow Fire	W	M	F	13.6 ± 1.0
Snow Kist	W	M	C	11.4 ± 1.3
Spring Snow	W	M	C	10.6 ± 0.8
Sugar Lady	W	M	F	11.7 ± 1.2
Summer Sweet	W	M	F	12.1 ± 1.3
Summer Zee	Y	M	F	11.1 ± 0.4
Sunlit Snow	W	M	C	11.3 ± 1.6
Super Rich	Y	M	C	11.8 ± 1.0
Sweet Dream-2003	Y	M	C	12.2 ± 1.1
Sweet Dream-2004	Y	M	C	11.3 ± 0.6
Tra-Zee	Y	M	F	11.5 ± 2.0
White Lady	W	SH	F	12.5 ± 2.6
Zee Lady	Y	M	F	13.5 ± 1.0
Ivory Princess	W	M	C	12.6 ± 1.9	nr	nr	nr	nr	nr	< 17.8	28
Elegant Lady	Y	M	F	12.4 ± 1.3
Bailey				11.0	479.5*	360.1*	67.8*	5.1*	40.1*	nr	84
Pamirskij				14.7	921.0*	744.5*	41.7*	69.0*	60.5*
101-13				nr	84.3	66.34	7.76	7.76	1.32	nr	36
120-2					66.9	52.52	5.82	6.69	1.00
123-40					93.2	74.37	7.92	7.08	2.98
135-37					80.6	59.48	8.46	7.98	3.79
153-2					84.0	69.13	7.14	6.30	0.84
49-1					56.4	42.36	6.71	6.09	0.62
Akatsuki					65.0	53.89	4.68	5.40	0.52
Akatsuki self 197-16					75.9	63.45	5.24	5.77	0.91
Akatsuki self 197-34					100.3	83.25	6.92	5.82	3.81
Akatsuki self 197-6					57.6	46.31	4.49	5.88	0.40
Chinese cling					71.7	46.82	10.61	10.83	2.87
Chiyohime	W		C		68.8	59.37	4.61	4.33	0.28
Coral					55.2	40.79	6.18	7.12	0.61
Denjuro					76.0	55.18	8.28	9,12	2.74
Early Gold					45.0	31.86	5.40	7.02	0.41
Elberta	Y	M	F		91.8	67.93	10.19	10.47	2.30
Feichangtao	W		F		59.3	43.53	12.99	0.77	1.54
First Gold					58.0	45.36	5.63	6.32	0.41
G29-2					82.7	74.60	5.13	1.49	0.99
Hakuho					79.3	68.12	5.39	4.68	0.63
Hakuto					98.1	74.85	10.20	10.01	2.35
Jichigetsuto					64.7	47.62	7.38	7.89	1.29
Late Crawford	Y	M	F		74.0	46.84	10.43	12.51	3.18
Rehaven	Y	M	F		52.9	39.52	6.19	6.40	0.48
Rikaku					29.8	18.89	4.59	5.81	0.30
Rio de Canserva					88.4	54.81	11.49	13.26	7.07
Robin					71.2	58.31	5.77	5.62	1.00
Saotome					64.9	56.07	4.09	3.83	0.39
Sims	Y		C		68.4	45.14	8.48	9.78	4.24
Sunagowase					61.5	45.33	8.49	7.01	0.31
Tachibanawase					43.0	29.20	5.81	7.18	0.52
Tenshinsuimitsuto					64.2	42.24	8.80	11.11	1.48
Yuzora					91.0	72.07	9.01	7.37	1.91
Beauty Lady	W	SH		nr	nr	83	5	7	nr	nr	23
Douceur	W	M				98	7	8
Felicia	W					93	5	5
Grezzano	W	M				70	6	8
Iris Rosso	W					43	9	10
Kurakata Wase	W					69	6	8
Lucie	Y	M				64	8	10
Royal Glory	Y	SM	F			67	8	9
Sensation	Y	M				46	20	34
Yumyeong	W	SH				88	18	25
Autumn Snow	W	M	F	12.6 ± 1.2	nr	nr	nr	nr	nr	17.5 ± 1.5	19
O’Henry	Y	M	F	10.0 ± 1.1						15.0 ± 0.8
Ryan Sun	Y	M	F	10.8 ± 1.4						17.7 ± 1.2
Summer Lady	Y	M	F	12.0 ± 1.1						6.3 ± 0.5
Dixiland	Y	M	F	16.0	nr	78	23	44	nr	41	13
Elberta	Y	M	F	14.0		70	18	38		46
Fireprince	Y	M	F	13.8		70	17	29		55
Harvester	Y	M	F	13.8		80	21	36		42
Jerseyqueen	Y	M	F	8.0		65	23	55		53
La Jewel	Y	M	F	10.5		90	24	59		54
Loring	Y	M	F	16.5		75	23	48		46
Ouachita Gold	Y	M	F	14.8		84	27	53		44
Redhaven	Y	M	F	15.5		87	22	38		43
Sam Houston	Y	M	F	12.7		96	16	34		42
Suwanee	Y	M	F	14.0		87	26	52		51
Y5-64	Y	M	F	13.0		81	27	50		52
Anita	W	NM	SF	nr	nr	90.36	69.83	8.76	10.00	1.77	24
Bea	W	M	SF			79.58	66.33	5.43	6.76	1.06
Françoise	Y		SF			67.93	52.04	7.17	8.31	0.40
Maria Marta	Y	M	F			79.85	62.51	7.54	8.86	0.94
Quenncrest	Y	M	C			81.68	64.02	7.49	8.37	1.80
Redhaven	Y	M	F			67.90	51.67	7.08	8.62	0.53
Romestar	Y	M	F			86.45	62.88	9.07	11.70	2.80
Roza	Y		F			81.79	64.54	7.43	8.80	1.03
Simphonie	Y	M	F			77.82	60.90	7.38	8.58	0.97
Adriatica	Y	NM	C	13.8 ± 0.9	95.5 ± 6.3	74.5 ± 5.1	7.2 ± 2.6	9.0 ± 0.6	4.8 ± 0.5	nr	15. 92
Alcañiz 1	Y	NM	C	16.1 ± 0.4	75.5 ± 10.2	50.5 ± 6.3	4.0 ± 0.02	6.4 ± 0.6	12.6 ± 1.1
Alcañiz 2	Y	NM	C	17.7 ± 0.7	120.5 ± 9.3	80.9 ± 4.0	8.7 ± 1.1	9.7 ± 0.6	21.2 ± 0.3
Alejandro Dumas	Y	NM	C	15.1 ± 0.4	105.1 ± 5.6	69.6 ± 5.3	9.1 ± 3.3	10.9 ± 1.3	15.6 ± 0.8
Amarillo Calanda	Y	NM	C	15.0 ± 0.4	63.0 ± 15.3	35.5 ± 5.1	10.4 ± 1.2	10.6 ± 0.6	12.5 ± 0.5
Amarillo Calanda	Y	NM	C	16.6 ± 0.1	113.8 ± 8.7	69.9 ± 4.0	11.0 ± 1.2	13.8 ± 0.5	19.1 ± 0.3
Amarillo Gallur	Y	NM	C	16.1 ± 0.9	121.5 ± 5.1	79.8 ± 5.2	10.7 ± 2.4	11.1 ± 0.9	20.0 ± 3.6
Andora	Y	NM	C	14.8 ± 0.7	106.2 ± 9.3	70.0 ± 4.0	7.7 ± 1.8	10.0 ± 0.9	18.5 ± 1.1
Andross	Y	NM	C	15.7 ± 0.7	110.1 ± 10.3	76.6 ± 6.3	8.5 ± 2.5	9.9 ± 0.5	15.1 ± 0.8
Baby Gold 5	Y	NM	C	13.5 ± 0.1	99.5 ± 5.6	72.4 ± 3.2	9.9 ± 2.2	11.6 ± 0.6	5.6 ± 0.5
Baby Gold 6	Y	NM	C	14.3 ± 0.5	109.3 ± 6.8	83.3 ± 5.3	9.3 ± 3.6	10.6 ± 1.0	6.1 ± 0.6
Baby Gold 7	Y	NM	C	14.3 ± 0.5	102.8 ± 4.6	71.9 ± 5.2	10.2 ± 0.5	12.0 ± 1.3	8.7 ± 0.2
Baby Gold 8	Y	NM	C	16.1 ± 0.7	116.2 ± 10.2	83.8 ± 4.0	11.9 ± 1.2	12.4 ± 0.6	8.1 ± 0.5
Baby Gold 9	Y	NM	C	15.8 ± 0.9	109.3 ± 8.7	71.0 ± 4.6	15.0 ± 1.2	14.0 ± 0.9	7.4 ± 0.2
Baladin	Y	NM	C	13.6 ± 0.1	95.2 ± 5.6	74.0 ± 5.2	8.0 ± 0.8	8.6 ± 0.5	4.6 ± 0.5
Bonet I	Y	NM	C	18.2 ± 0.7	117.9 ± 6.3	79.3 ± 5.1	10.9 ± 5.3	12.4 ± 1.3	15.3 ± 1.6
Bonet II	Y	NM	C	15.9 ± 0.4	117.8 ± 10.3	73.7 ± 4.0	12.6 ± 1.1	12.3 ± 1.5	19.2 ± 1.1
Bonet III	Y	NM	C	18.0 ± 0.7	136.0 ± 5.6	80.0 ± 6.3	12.2 ± 2.3	12.7 ± 1.0	35.0 ± 5.3
Bonet IV	Y	NM	C	16.7 ± 0.3	126.2 ± 10.2	75.6 ± 8.2	14.5 ± 0.6	14.0 ± 2.3	21.1 ± 2.3
Bonet V	Y	NM	C	16.0 ± 0.1	118.0 ± 9.3	79.9 ± 5.3	8.9 ± 0.7	11.8 ± 1.1	17.3 ± 1.3
Borracho de Jarque	Y	NM	C	17.7 ± 0.4	123.8 ± 10.3	80.0 ± 4.0	9.2 ± 0.6	10.7 ± 1.1	23.9 ± 2.3
Brasileño	Y	NM	C	13.3 ± 0.6	100.4 ± 5.2	75.4 ± 4.6	9.2 ± 0.9	10.7 ± 2.2	5.2 ± 0.5
Calabacero	Y	NM	C	15.8 ± 0.1	133.9 ± 15.6	98.0 ± 9.1	13.6 ± 2.3	14.0 ± 1.5	7.6 ± 0.3
Calanda San Miguel	Y	NM	C	15.0 ± 0.6	133.5 ± 12.3	88.5 ± 7.5	13.3 ± 1.2	12.2 ± 0.3	19.4 ± 1.1
Calanda Tardío	Y	NM	C	17.1 ± 0.1	113.8 ± 5.4	74.4 ± 3.2	11.2 ± 2.6	12.4 ± 0.9	15.7 ± 0.9
Campiel	Y	NM	C	15.5 ± 0.3	115.8 ± 9.3	74.3 ± 1.1	10.4 ± 3.5	11.9 ± 0.5	19.2 ± 1.1
Campiel Rojo	Y	NM	C	15.6 ± 0.2	101.5 ± 5.1	59.3 ± 5.2	10.3 ± 1.4	11.2 ± 0.3	20.6 ± 3.6
Carolyn	Y	NM	C	14.5 ± 0.6	102.7 ± 5.6	74.6 ± 4.0	8.4 ± 0.5	9.4 ± 0.6	10.2 ± 0.8
Carson	Y	NM	C	14.9 ± 0.6	107.4 ± 8.7	81.2 ± 4.7	9.0 ± 0.5	10.5 ± 1.0	6.7 ± 0.2
Catherina	Y	NM	C	14.1 ± 0.7	103.5 ± 13.6	77.4 ± 5.1	10.2 ± 0.3	11.1 ± 0.8	4.8 ± 0.5
Del Gorro	Y	NM	C	17.0 ± 0.3	125.9 ± 10.3	90.1 ± 2.4	8.7 ± 0.5	9.1 ± 0.6	17.9 ± 0.6
Diamante Amarillo	Y	NM	C	15.3 ± 0.7	112.2 ± 10.2	83.5 ± 5.6	10.7 ± 2.6	11.3 ± 0.3	6.7 ± 0.4
Dixon	Y	NM	C	15.3 ± 0.3	103.0 ± 4.6	70.4 ± 5.3	8.7 ± 0.5	10.2 ± 2.2	13.7 ± 1.2
Everts	Y	NM	C	14.6 ± 0.9	99.4 ± 6.3	63.9 ± 2.4	13.6 ± 2.3	14.0 ± 0.9	7.5 ± 0.6
Fortuna	Y	NM	C	15.2 ± 0.6	119.6 ± 9.3	74.0 ± 5.7	11.8 ± 0.7	11.7 ± 0.9	22.1 ± 1.2
GF3	Y	NM	C	14.3 ± 0.8	99.0 ± 8.1	73.8 ± 5.2	10.1 ± 1.1	10.1 ± 1.0	4.9 ± 0.5
Goiri	Y	NM	C	15.3 ± 0.3	101.3 ± 5.6	77.7 ± 6.3	4.0 ± 0.02	8.8 ± 0.6	8.3 ± 0.8
Golden Queen	Y	NM	C	17.4 ± 0.8	119.2 ± 7.3	88.8 ± 4.6	9.9 ± 2.2	10.4 ± 2.2	10.4 ± 1.0
Gomes	Y	NM	C	16.0 ± 0.2	118.2 ± 9.5	75.8 ± 5.1	10.1 ± 2.3	10.2 ± 0.9	22.1 ± 1.1
Halford	Y	NM	C	16.7 ± 0.7	118.3 ± 10.3	71.9 ± 2.4	10.2 ± 1.1	9.9 ± 0.3	26.3 ± 1.0
Infanta Isabel	Y	NM	C	15.9 ± 0.1	122.8 ± 8.7	86.6 ± 5.3	11.3 ± 1.1	13.5 ± 1.3	11.4 ± 0.5
Jerónimo de Alfaro	Y	NM	C	14.9 ± 0.3	110.3 ± 10.0	82.1 ± 3.3	8.6 ± 0.5	11.1 ± 1.1	8.5 ± 0.3
Jungerman	Y	NM	C	15.1 ± 0.9	120.6 ± 10.2	92.9 ± 5.3	9.4 ± 1.0	11.6 ± 0.5	6.7 ± 0.5
Kakamas	Y	NM	C	15.5 ± 0.5	123.3 ± 9.9	76.0 ± 3.3	12.4 ± 2.2	13.2 ± 1.1	21.6 ± 2.0
Keimoes	Y	NM	C	15.9 ± 0.7	120.5 ± 5.6	75.6 ± 3.2	10.3 ± 1.1	10.5 ± 1.0	24.0 ± 2.5
Klamt	Y	NM	C	15.6 ± 0.5	103.8 ± 5.6	77.7 ± 4.0	8.2 ± 0.7	8.9 ± 0.6	8.9 ± 0.4
Loadel	Y	NM	C	13.0 ± 0.1	93.2 ± 6.3	69.8 ± 6.3	8.2 ± 1.2	9.0 ± 0.6	6.1 ± 0.5
Lovell	Y	M	F	15.9 ± 1.0	106.0 ± 5.1	72.0 ± 5.2	7.3 ± 1.0	8.4 ± 0.3	18.3 ± 1.2
Maluenda	Y	NM	C	14.8 ± 0.9	115.8 ± 8.9	76.1 ± 5.6	12.8 ± 2.3	12.6 ± 2.2	14.2 ± 1.6
Maria Serena	Y	NM	C	13.2 ± 0.1	95.1 ± 6.3	75.0 ± 1.4	8.1 ± 1.0	8.5 ± 0.3	3.5 ± 0.3
Maruja	Y	NM	C	14.5 ± 0.1	97.8 ± 9.3	73.8 ± 5.1	7.8 ± 0.5	10.6 ± 0.9	5.5 ± 0.3
Maruja Porvenir	Y	NM	C	14.4 ± 0.2	103.4 ± 10.3	74.7 ± 5.6	8.9 ± 1.3	10.1 ± 0.7	9.7 ± 0.3
Miraflores	Y	NM	C	15.7 ± 0.8	117.2 ± 12.3	72.3 ± 5.3	12.2 ± 2.2	12.2 ± 1.1	20.4 ± 2.6
Mountaingold	Y	NM	C	14.1 ± 0.9	100.6 ± 10.2	76.9 ± 1.1	9.2 ± 0.7	10.1 ± 1.0	4.5 ± 0.8
Nectar del Jalón	Y	NM	C	15.6 ± 0.6	114.0 ± 9.3	79.6 ± 4.0	10.5 ± 1.1	12.6 ± 0.5	11.3 ± 0.9
NJC 97	Y	NM	C	13.5 ± 0.3	102.9 ± 5.1	78.9 ± 5.3	10.3 ± 0.6	11.3 ± 1.3	2.0 ± 0.05
Nuevo	Y	NM	C	17.5 ± 0.7	123.9 ± 8.7	82.8 ± 3.2	11.4 ± 2.2	13.0 ± 0.5	16.7 ± 1.2
Oropel	Y	NM	C	17.1 ± 0.1	121.6 ± 5.6	83.6 ± 6.3	11.2 ± 2.3	10.9 ± 0.7	15.9 ± 1.1
Paloro A	Y	NM	C	16.5 ± 0.3	118.2 ± 5.6	78.4 ± 4.3	10.2 ± 1.2	10.8 ± 1.1	18.7 ± 1.2
Paloro B	Y	NM	C	15.5 ± 0.3	128.4 ± 9.6	83.4 ± 5.2	13.1 ± 1.5	12.6 ± 0.9	19.2 ± 2.0
Redhaven	Y	M	C	12.1 ± 0.3	85.3 ± 10.3	65.6 ± 1.8	7.4 ± 0.5	8.6 ± 0.5	3.7 ± 0.4
Rojo del Rito	Y	NM	C	18.2 ± 0.3	133.1 ± 10.2	82.5 ± 2.4	8.9 ± 1.1	10.8 ± 0.9	30.9 ± 4.8
San Jaime	Y	NM	C	15.0 ± 0.7	110.0 ± 9.3	82.6 ± 6.3	8.2 ± 1.9	10.6 ± 1.0	8.6 ± 0.6
San Lorenzo	Y	NM	C	15.7 ± 0.1	109.7 ± 10.2	82.2 ± 2.9	8.3 ± 0.6	10.2 ± 1.1	9.0 ± 0.8
Sarel (Oom)	Y	NM	C	14.5 ± 0.4	103.1 ± 5.1	69.1 ± 4.0	8.2 ± 0.7	10.4 ± 0.7	15.4 ± 0.9
Selma	Y	NM	C	15.9 ± 0.6	104.4 ± 10.3	77.9 ± 5.3	9.0 ± 1.1	11.3 ± 1.1	6.1 ± 0.3
Shasta	Y	NM	C	15.1 ± 0.3	113.1 ± 10.2	82.9 ± 2.6	8.7 ± 0.7	9.3 ± 0.6	12.2 ± 0.8
Stanford	Y	NM	C	14.5 ± 0.1	95.9 ± 5.6	70.1 ± 6.6	7.7 ± 2.2	9.9 ± 0.9	8.1 ± 0.5
Starn	Y	NM	C	15.1 ± 0.9	125.2 ± 9.9	79.9 ± 3.2	11.4 ± 2.3	10.9 ± 0.5	23.0 ± 1.2
Sudanell 1	Y	NM	C	18.1 ± 0.9	112.4 ± 5.6	76.0 ± 6.4	10.3 ± 1.2	11.7 ± 1.0	14.4 ± 1.0
Sudanell 2	Y	NM	C	16.4 ± 0.4	119.2 ± 8.7	70.7 ± 5.2	12.4 ± 1.7	13.4 ± 1.3	22.7 ± 1.1
Sudanell 3	Y	NM	C	16.5 ± 0.1	108.1 ± 5.1	75.0 ± 4.0	10.3 ± 2.2	11.7 ± 1.2	11.0 ± 0.8
Sudanell GF	Y	NM	C	14.8 ± 0.6	112.0 ± 5.6	75.9 ± 1.2	12.4 ± 2.2	12.0 ± 1.1	11.7 ± 0.8
Sudanell GF	Y	NM	C	15.3 ± 0.7	108.9 ± 8.4	75.6 ± 5.3	9.6 ± 0.6	10.6 ± 0.7	13.0 ± 0.9
Suncling	Y	NM	C	14.2 ± 0.6	103.1 ± 5.6	81.0 ± 5.1	8.4 ± 0.7	9.1 ± 0.6	4.6 ± 0.4
Tebana	Y	NM	C	14.4 ± 0.3	103.9 ± 7.8	79.7 ± 6.3	8.5 ± 0.5	9.8 ± 0.5	6.0 ± 0.06
Tempranillo de Aytona	Y	NM	C	13.0 ± 0.9	96.6 ± 10.2	74.2 ± 4.2	8.7 ± 0.6	8.4 ± 0.6	5.3 ± 0.3
Tipo Campiel	Y	NM	C	15.8 ± 0.3	117.3 ± 8.7	65.3 ± 5.6	13.2 ± 1.2	12.5 ± 2.3	26.4 ± 3.6
Vesuvio	Y	NM	C	13.4 ± 0.7	95.3 ± 6.3	69.1 ± 3.6	10.0 ± 1.0	11.2 ± 1.1	5.0 ± 0.05
Vivian	Y	NM	C	16.9 ± 0.4	123.0 ± 9.3	74.8 ± 4.0	9.9 ± 0.7	10.9 ± 0.9	27.4 ± 2.5
Walgant	Y	NM	C	16.3 ± 0.6	120.9 ± 10.3	82.3 ± 2.1	8.7 ± 0.6	9.1 ± 1.0	20.9 ± 1.2
Wiser	Y	NM	C	16.8 ± 0.9	124.1 ± 5.6	790 ± 3.2	11.7 ± 0.7	11.4 ± 1.3	21.9 ± 1.2
Zaragozano	Y	NM	C	15.8 ± 0.6	112.4 ± 8.7	73.4 ± 5.2	11.3 ± 2.3	11.5 ± 0.9	16.2 ± 1.1
Zaragozano Amarillo	Y	NM	C	17.2 ± 0.4	120.7 ± 10.2	76.7 ± 5.3	10.5 ± 1.2	10.6 ± 0.6	22.9 ± 3.6
Zaragozano Rojo	Y	NM	C	15.7 ± 0.7	106.7 ± 5.1	73.0 ± 5.3	9.8 ± 0.5	11.9 ± 0.9	12.0 ± 1.0
Tropic Beauty	Y			11.4	104.7	82.5	6.9	10.8	4.7	nr	150

## Sheet: Nectarines
Cultivar	type			SSC (°Brix)	Total sugar	Sucrose	Glucose	Fructose	Sorbitol	Firmness (N)	Ref
	flesh color	texture	pit adhesion		mg/g FW or DW*
Arctic Jay	W	M	F	12.9 ± 3.1	nd	nd	nd	nd	nd	8.8 – 12.3	29
Arctic Snow	W	M	F	14.2 ± 1.1
Arctic Star	W	M	C	10.8 ± 1.7
Arctic Sweet	W	M	C	10.4 ± 1.5
August Fire	Y	M	C	11.5 ± 1.2
August Glo	Y	M	C	12 ± 0.8
Bright Pearl	W		C	16.4 ± 1.8
Diamond Bright	Y	M	C	11.5 ± 2.6
Diamond Ray	Y	M	C	10.5 ± 0.7
Fire Pearl	W	M	C	13.9 ± 1.0
Fire Sweet	Y	M	C	13.1 ± 1.4
Grand Pearl	W		C	14.2 ± 1.8
Grand Sweet				14.3 ± 0.4
Honey Blaze	Y	M	F	13.6 ± 1.9
Honey Kist	Y	SM		13.1 ± 2.9
Honey Royale	Y	SM		14.9 ± 1.3
Red Diamond	Y			10.5 ± 0.4
Royal Glo				10.6 ± 0.8
Ruby Diamond		M	F	12.3 ± 1.2
Ruby Pearl	W	M	C	12.7 ± 2.3
Ruby Sweet	Y	M	C	12.5 ± 1.5
September Free	Y	M	F	13.7 ± 1.6
Spring Bright	Y			10.6 ± 1.4
Summer Blush	Y	M	C	13.0 ± 1.0
Summer Bright	Y	M	C	10.6 ± 1.1
Zee Glo	Y	NM	C	13.2 ± 1.2
Spring Bright	Y			11.0 ± 1.8	nd	nd	nd	nd	nd	4.5 – 17.8	28
Honey Kist	Y			12.0 ± 3.0
Alice	Y			9.3 – 11.5	nd	nd	nd	nd	nd	17.6 – 96.0	3
Big Bang	Y	SM		8.7 -12.0						30.4 – 67.7
Big Top	Y	SM	F	10.3 - 15.2						35.3 – 85.3
Fairlane	Y	M	C	11.5 - 13.1						24.5 – 79.4
Mesembrine	Y			9.8 -14.8						30.0 - 96.0
Nectalady	Y		C	12 - 15						33.0 - 70.0
Argento di Roma	W			nd	nd	44	9	11	nd	nd	23
Babygold	Y	NM				88	8	12
Big Top	Y	SM	F			86	9	13
Maria Aurelia	Y	M				73	8	11
Morsiani 51	Y	M				58	16	19
Oro A	Y	NM				77	4	4
Snow Queen	W	M	F			57	8	13
Spring Star	Y					94	14	19
Super Crimson Gold	W	M	C			82	10	11
Venus	Y	M	F			74	16	22
Sweet Lady	Y	M				55	13	21
August Bright	Y			11.8 ± 1.2	nr	nr	nr	nr	nr	12.8 ± 0.7	19
August Pearl	W			13.1 ± 1.2						18.0 ± 1.0
Fire Sweet	Y	M		13.4 ± 1.2						14.6 ± 0.8
Venus	Y	SM	F	13.9 ± 0.1	73.0 ± 9.6	41.0 ± 5.7	10.0 ± 0.4	13.4 ± 0.5	8.6 ± 3.8	nr	96
Big Top	Y	M	F	14.4 ± 0.1	111.5 ± 14.1	85.1 ± 17.0	8.9 ± 0.8	10.9 ± 1.7	6.5 ± 1.7
Maria Aurelia	Y	M		nr	87.79	66.05	8.59	10.44	2.71	nr	24
Maria Laura	Y	M			88.11	68.07	8.93	10.35	0.75
Orion	Y	M			93.7	70.07	9.8	11.08	2.75
Spring Red	Y	M	F		67.5	51.34	7.02	8.32	0.82
Venus	Y	M	F		91.96	66.92	10.65	12.1	2.29
Weinberger	Y	M			86.23	60.83	11.11	12.74	1.55
TBN	Y			10.7	106.5	80.8	9.1	12.1	4.5	nr	150
Summergrand	Y	M	F	12.0	868.4*	635*	81*	125.5*	20.8*	nr	84
Big Top	Y	SM	C	15.4 ± 0.5	118.0 ± 9.3	86.8 ± 4.3	7.8 ± 0.8	9.1 ± 0.6	14.3 ± 0.80	38.0 ± 2.3	15, 92
Fantasia	Y	M	F	16.0 ± 0.3	97.8 ± 9.3	60.5 ± 6.3	13.2 ± 1.2	13.0 ± 1.8	11.1 ± 0.50	29.6 ± 1.3
Flamekist	Y	M	C	15.8 ± 0.1	101.9 ± 10.0	69.2 ± 3.2	11.9 ± 2.2	12.8 ± 1.1	8.0 ± 0.05	28.0 ± 1.1
Flavortop	Y	M	F	13.8 ± 0.9	96.9 ± 5.1	71.1 ± 4.0	8.5 ± 0.5	10.1 ± 0.5	7.2 ± 0.40	41.3 ± 1.6
Queen Giant	W	M	C	12.0 ± 1.2	91.8 ± 6.3	68.0 ± 3.7	9.6 ± 0.6	10.9 ± 0.8	3.2 ± 0.05	28.3 ± 2.5
Super Crimson Gold	W	M	C	13.4 ± 0.3	80.9 ± 10.9	59.8 ± 3.2	9.2 ± 2.3	9.4 ± 0.9	2.5 ± 0.05	17.4 ± 1.0
Venus	Y	M	F	14.0 ± 0.9	71.5 ± 12.5	40.2 ± 5.1	11.1 ± 1.1	14.0 ± 0.8	5.7 ± 0.80	37.3 ± 1.0

## Sheet: Chinese accessions
Accession	pit adhesion	SSC (°Brix)	Ref
Bai Hua	C	10.7	89
Bai Shu 55 Bian Yi	C	11.0
Bai Wu 8	C	11.0
Bian Tao	F	14.0
Chong Ban Xiao Hua Xing	C	13.7
Da Hong Pao	F	12.0
Da Xue Tao	C	17.2
Diao Zhi Bai	F	12.0
Fei Cheng Bai Li 10	C	13.3
Fei Cheng Hong Li 6	C	13.3
Ge Gu Tao	C	12.1
Hakuho	C	12.0
Hei Bu Dai	F	14.0
Hong Chui Zhi	C	11.0
Hong Li Guang	F	14.7
Hong Shou Xing	F	9.0
Hong Ya Zui	C	12.3
Hua Guang	C	13.0
Hua Yu Lu	C	14.5
Hun Chun Tao	F	13.0
Huo Lian Jin Dan	C	10.7
Ji Lin 8903	C	9.5
Jin Feng	C	10.0
Jin Mi Xia Ye Tao	C	12.0
Jin Ta You Pan Tao	C	16.5
Jing Yu	F	12.8
Ju Hua Tao	C	10.0
Ka Shi Huang Rou Li Guang	F	12.2
Li He Tian Ren	F	11.5
Li-07-1-13	C	10.0
Long 1-2-4	C	11.7
May Fire	C	8.7
Mei Gui Hong	C	11.0
Nan Shan Tian Tao	F	12.2
NJN76	C	12.7
Okitsu	F	13.5
Okubo	F	11.8
Ping Bei Zi	F	12.5
Qing Si Tao	C	12.0
Qing Tao	F	11.9
Qing Zhou Bai Pi Mi Tao	F	14.5
Rou Pan Tao	C	12.0
Rui Guang 2	C	12.8
Sa Hong Long Zhu Tao	C	11.0
Sa Hong Tao	C	11.0
Sa Hua Hong Pan Tao	F	10.7
Shan Dong Si Yue Ban	C	10.3
Shang Hai Shui Mi	C	11.8
Shen Zhou Shui Mi	C	13.3
Shi Tou Tao	C	11.0
Shi Wo Shui Mi	C	10.0
Shou Bai	C	9.0
Shu Guang	C	10.0
Shuang Xi Hong	C	13.0
Suan Tao	C	15.2
Tian Jin Shui Mi	F	10.7
Wu Hei Ji Rou Tao	C	14.0
Wu Yue Xian	F	14.3
Wu Yue Xian Bian Gan	C	12.9
Xia Miao 1	C	7.7
Xian Tao	C	11.0
Yan Hong	C	14.0
Ying Ge Tao	C	11.0
Yu Bai	C	11.0
Yuan Yang Chui Zhi	C	10.0
Zao Shang Hai Shui Mi	C	10.0
Zhao Shu Huang Gan	C	10.3
Zhong Hua Shou Tao	C	17.5
Zhu Fen Chui Zhi	C	10.0

## Sheet: Wild relatives
Accession	Species	SSC (%)	Total sugar	Sucrose	Glucose	Fructose	Sorbitol	Ref
			mg/g FW or DW*
Ka Shi 1	P. ferganensis	15.0	nr	nr	nr	nr	nr	89
Xin Jiang Pan Tao 1	P. ferganensis	13.0
Tian Ren Tao	P. ferganensis	16.0
Xin Jiang Huang Rou	P. ferganensis	11.5
Bai Gen Gan Su Tao	P. kansuensis	13.5
Hong Gen Gan Su Tao	P. kansuensis	11.0
Bai Hua Shan Tao	P. davidiana	11.0
Zhou Xing Shan Tao	P. davidiana	10.0
Hong Hua Shan Tao	P. davidiana	11.0
Shan Gan Shan Tao	P. davidiana var.potaninii	11.0
P. davidiana 2	P. davidiana	8.3	78.3*	38.2*	10*	17.8*	3.9*	84
P1908	P. davidiana	7.4	140.1*	79.8*	21.8*	30.7*	2.5*
Hong Round Guang He Tao	P. mira	10.0	nr	nr	nr	nr	nr	89
Guang He Tao（Ri Ka Ze）	P. mira	10.0
Guang He Tao（A Ba）	P. mira	10.0
SD17	P. persica x P. davidiana	15.4	739.9*	414.3*	207.1*	99.8*	13.3*	84
SD31	P. persica x P. davidiana	12.3	862.5*	484.6*	180.7*	174.2*	17.5*
Native peach
Ochoyuto		nr	66.6	52.81	8.39	2.33	2.33	36
Notozairaito.6			61.4	48.56	8.90	1.71	1.41
Naganoyaseito early			71.7	57.71	8.81	1.36	2.50
Nepal peach	from Nepal		69.9	51.09	11.6	3.49	2.72
Akitayaseito			58.3	41.80	11.31	2.39	1.69
Kuto.1	from Taiwan		59.6	42.07	11.38	1.90	3.21
Chichibuyaseito			41.0	27.51	9.02	0.98	2.50
Hangeto			88.2	66.85	9.79	2.38	5.99
Thailandyaseito	from Thailand		81.7	60.21	9.72	2.85	8.00
Nemaguard	P. persica x P. davidiana		56.4	40.60	8.57	1.69	4.62
Notozaireito.5			81.0	58.88	14.41	2.18	4.53
Naganoyaseito late			76.4	52.86	14.36	1.98	5.88
R-45-2	from Bhutan		71.9	44.00	18.40	3.37	5.17
Flowering peach type
Juseito		nr	67.6	51.1	10.20	1.89	3.38	36
Hokimomo			55.4	33.8	15.89	0.72	0.33
Yaezakibanto			82.6	64.2	12.63	2.56	2.31
Genpeishidare			63.1	39.2	15.20	1.19	5.99
Kikumomo			58.5	39.6	10.00	1.69	4.32
Akashidare			58.5	39.6	14.56	1.87	1.57
Kanhito			78.0	52.8	12.01	1.79	10.21
